# Supplementary material for: Multi-Nutrient Fortified Dairy-Based Drink Reduces Anaemia without Observed Adverse Effects on Gut Microbiota in Anaemic Malnourished Nigerian Toddlers: A Randomised Dose–Response Study
Source: Nutrients. 2021 May 6;13(5):1566. doi: 10.3390/nu13051566 (PMC8148581; doi:10.3390/nu13051566)
Supplement: Supplementary file 1 [file nutrients-13-01566-s001.zip]

Archive with 1 entries (1 files):
- nutrients-1143747-supplementary.pdf
